# Supplementary material for: Detection of Pneumocystis jirovecii in Hospitalized Children Less Than 3 Years of Age
Source: J Fungi (Basel). 2021 Jul 9;7(7):546. doi: 10.3390/jof7070546 (PMC8306698; doi:10.3390/jof7070546)
Supplement: Supplementary file 1 [file jof-07-00546-s001.zip]

Archive with 1 entries (1 files):
- Supplementary table 1.xlsx
