# Supplementary material for: Detection of Pneumocystis jirovecii in Hospitalized Children Less Than 3 Years of Age
Source: J Fungi (Basel). 2021 Jul 9;7(7):546. doi: 10.3390/jof7070546 (PMC8306698; doi:10.3390/jof7070546)
Supplement: Supplementary file 1 [file jof-07-00546-s001.zip › Supplementary table 1.xlsx]

## Sheet: Supplementary Table
		Patient 1	Patient 2	Patient 3	Patient 4	Patient 5	Patient 6	Patient 7	Patient 8	Patient 9	Patient 10	Patient 11	Patient 12	Patient 13	Patient 14	Patient 15	Patient 16	Patient 17	Patient 18	Patient 19	Patient 20	Patient 21	Patient 22	Patient 23	Patient 24	Patient 25	Patient 26	Patient 27	Patient 28	Patient 29	Patient 30	Patient 31	Patient 32
	Age (months)	3	34	3	5	3	5	2	7	3	9	5	5	2	6	12	1	6	3	3	21	6	7	18	4	9	3	4	11	3	6	1	20
	Gender	Male	Female	Female	Female	Male	Female	Female	Female	Female	Male	Male	Male	Female	Female	Female	Female	Male	Female	Male	Male	Female	Male	Male	Male	Female	Female	Male	Female	Male	Male	Female	Male
	Birth term (WG)	39	40	35 + 5	38 + 4	38 + 5	31	39	40	37	40	25 + 1	37	31	34	40	39 + 5	40	42	38	41	40 + 5	38 + 3	40 + 4	34	39	39	39	34 + 4	41	39 + 5	39	40
	Birth weight	3140	MD	2190 g	3260 g	2680 g	1160 g	2415 g	3240	MD	3400 g	645 g	MD	1130 g	1700 g	3880 g	2530 g	3360 g	3340 g	2900 g	MD	3400 g	2650 g	4250 g	1680 g	2860 g	3360 g	3010 g	3110 g	3640 g	2890 g	3220 g	2970 g
	Blood related parents	Yes	No	No	No	No	No	No	Yes	No	No	No	Yes	No	No	No	No	No	No	No	No	No	Yes	No	No	No	Yes	No	Yes	Yes	No	No	No
	HIV-statut	Negative	Negative	Negative	Negative	Negative	Negative	Negative	Negative	Negative	Negative	Negative	Negative	Negative	Negative	Negative	Negative	Negative	Negative	Negative	Negative	Negative	Negative	Negative	Negative	Negative	Negative	Negative	Negative	Negative	Negative	Negative	Negative
	Underlying diseases
	Congenital diseases	SCID	-	Biliary atresia	-	Cardiopathy	Tetralogy of Fallot	Cardiopathy	SCID	-	Infantile nephrotic Sd	-	SCID	-	SCID	Pierre Robin Sd	Cardiopathy	-	HTZ mutation	Cardiopathy	-	-	SCID	-	-	-	Cardiopathy	Familial lymphohistiocytosis	-	SCID	Cardiopathy	NFU1 deficit	Familial dyserythropoiesis
	Haematologic malignancies	-	AML	-	-	-	-	-	-	-	-	-	-	-	-	-	-	-	-	-	-	-	-	AML	-	-	-	-	-	-	-	-	-
	Hyaline membrane disease	-	-	-	-	-	Yes	-	-	-	-	Yes	-	-	-	-	-	Yes	-	-	-	-	-	-	Yes	-	-	-	Yes	-	-	-	-
	Solid cancer	-	-	-	Fibromatosis	-	-	-	-	-	-	-	-	-	-	-	-	-	-	-	-	-	-	-	-	-	-	-	-	-	-	-	-
	Respiratory diseases	-	-	-	-	-	-	-	-	Asthma	-	-	-	-	-	-	-	-	-	-	Asthma	Asthma	-	-	-	Asthma	-	-	-	-	-	-	-
	Post infectious obstructive bronchiolitis	-	-	-	-	-	-	-	-	-	-	-	-	-	-	-	-	-	-	-	-	-	Yes	-	-	-	-	-	-	-	-	-	-
	None	-	-	-	-	-	-	-	-	-	-	-	-	Yes	-	-	-	-	-	-	-	-	-	-	-	-	-	-	-	-	-	-	-
	Clinical manifestations
	Upper respiratory tract infection	No	No	Yes	Yes	No	No	No	Yes	No	No	No	No	No	No	Yes	Yes	No	No	No	Yes	No	Yes	No	No	Yes	No	No	Yes	No	Yes	No	No
	Lower respiratory tract infection	Yes	Yes	No	No	Yes	No	Yes	Yes	Yes	Yes	Yes	Yes	No	Yes	Yes	No	Yes	Yes	Yes	Yes	Yes	No	Yes	Yes	No	Yes	Yes	Yes	Yes	Yes	Yes	Yes
	No respiratory symptoms	No	No	No	No	No	Yes	No	No	No	No	No	No	Yes	No	No	No	No	No	No	No	No	No	No	No	No	No	No	No	No	No	No	No
	Fever	Yes	Yes	No	Yes	No	No	Yes	Yes	Yes	No	No	No	No	No	Yes	No	No	No	No	No	No	No	Yes	No	No	No	No	Yes	No	No	Yes	No
	Radiological data	Interstitial syndrom	Pneumonia	MD	Opacity (right lower lobe)	Opacities (right upper lobe)	No infetcious process	Many opacities (retrocardiac and left lower lobe)	Alveolar opacities	Opacity (right upper lobe)	MD	Retractile pulmonary condensation	MD	MD	Condensation (retrocardiac and left upper lobe)	No infetcious process	No infetcious process	MD	Ground-glass pulmonary areas	Opacities (alveolo-interstitial)	Condensation (alveolar)	No infetcious process	Interstitial syndrom (micronodular bilateral)	No infetcious process	Pulmonary fibrosis	Infectious sequelae	Right-sided pleural effusions	No infetcious process	MD	Interstitial syndrom	MD	Interstitial syndrom (peripheral)	Alveolar opacities and Interstitial syndrom
	Positive Pneumocystis jirovecii specimen	Sputum	NP Aspirate	Nasal swab	Nasal swab	BAL	NP Aspirate	Nasal swab	MD	BAL	BW	NP Aspirate	MD	NP Aspirate	BW	NP Aspirate	Nasal swab	BAL	BAL	BW	BAL	BAL	Sputum	BW	BAL	BAL	BW	Nasal swab	Pulmonary Biopsy	MD	NP Aspirate	BW	NP Aspirate
	Pneumocystis jirovecii statut (infection or colonisation)	Infection	Infection	Colonisation	Infection	Colonisation	Colonisation	Colonisation	Infection	Colonisation	Infection	Colonisation	Infection	Colonisation	Infection	Infection	Colonisation	Colonisation	Colonisation	Colonisation	Colonisation	Infection	Infection	Infection	Infection	Infection	Infection	Infection	Unknown	Infection	Colonisation	Infection	Infection
	Respiratory Coinfection
	Bacterial	MD	No	No	No	No	No	Haemophilus influenzae, Staphylococcus aureus	No	No	No	No	MD	No	Pseudomonas aeruginosa	Pseudomonas aeruginosa, Staphylococcus aureus	No	Pseudomonas aeruginosa	Haemophilus influenzae, Streptococcus pneumoniae	No	No	Haemophilus influenzae, Streptococcus pneumoniae	No	No	Haemophilus influenzae	Haemophilus influenzae, Streptococcus pneumoniae, Moraxella catharalis	Haemophilus influenzae	No	Haemophilus influenzae, Streptococcus pyogenes	MD	Serratia marcescens	No	No
	Fungal	MD	No	No	No	No	No	No	No	No	No	No	MD	No	No	No	No	No	No	No	No	No	No	No	No	No	No	No	No	MD	No	No	No
	Viral	MD	No	hPiV 1	hRV	No	No	hRV	hRV	hRV	hRV	No	MD	No	hRV	No	No	No	hRSV	hRV	No	hRV	No	No	hRV	hRV	No	No	hRSV, hEV, hRV, hAdV	MD	No	No	No
	Treatment
	TMP-SMX curative treatment	Yes	Yes	No	Yes	No	No	No	Yes	No	Yes	No	Yes	No	Yes	Yes	No	No	No	No	No	Yes	Yes	Yes	Yes	Yes	Yes	Yes	No	Yes	No	Yes	Yes
	Follow-up
	Fatal outcome
	Death within 90 days (Delay since first positive pneumocystis result)	No	No	No (987 days)	No	No	No	Yes (51 days)	No	No	No	No	No	No	No	Yes (3 days)	No	No	No	No	No	No	No	No	No	No	Yes (17 days)	No	Yes (0 days)*	No	No	Yes (27 days)	No
	Recovery	Yes	Yes	No	Yes	Yes	Yes	No	Yes	Yes	Yes	Yes	Yes	Yes	Yes	No	Yes	Yes	Yes	Yes	Yes	Yes	Yes	Yes	Yes	Yes	No	Yes	No	Yes	Yes	No	No
	AML: Acute myeloid leukaemia; BW: Bronchial washings; hRV: human rhinovirus; hPiV 1: human parainfluenza virus type 1; hRSV: human respiratory syncytial virus A/B, hAdV: human adenovirus; hEV: human enterovirus from all groups; MD: Missing data; NP Aspirate: Naso-Pharyngeal Aspirate; PI: Post-infectious; Sd: Syndrome; SCID: ;Severe combined immune deficiency; TMP-SMX: Cotrimoxazole
